# Supplementary material for: Protein Fragments: Functional and Structural Roles of Their Coevolution Networks
Source: PLoS One. 2012 Nov 5;7(11):e48124. doi: 10.1371/journal.pone.0048124 (PMC3489791; doi:10.1371/journal.pone.0048124)
Supplement: Table S1 — Summary of BIS performance compared to other methods. A summary of the BIS performance with respect to all other methods for co-evolution and conservation analysis considered in the article. For each method, we evaluate whether BIS performs better than another system with respect to criteria that combine Sensibility, Specificity, Accuracy and Positive Predictive Value of the performance. The criteria are introduced in the article. The symbol “ = ” denotes equal performance and the symbol “” denotes that the system performs better than BIS. No symbol indicates BIS better performance. (TEX) [file pone.0048124.s002.tex]

\begin{table*}[!ht]%[Ht]
{\footnotesize 
\begin{center}
%\rotatebox{90}{
\begin{tabular}{|l||c|c|c|c|c||c|c|c|}
\hline
 \multicolumn{9}{|c|}{\bf Summary of BIS performance compared to other methods} \\	
 \hline\hline
 & \multicolumn{5}{|c||}{\bf Co-evolution analysis methods}&\multicolumn{3}{|c|}{\bf Conservation analysis methods} \\
\hline
&MST&ELSC&MI&SCA-DB&SCA-TM& Rate4Site&ConSurf&ET \\
\hline
Amyloid &&&&&&&&\\\hline
MukB: Walker-A&&&&=&=&&&\\\hline
Protein A - B domain&&&&&&&=&\\\hline
UPF1	&&&&&&&&\\\hline
RECD	&&&&$\bullet$ &$\bullet$&$\bullet$&&\\\hline
UvrD/rep	&&&&&&&&\\\hline
Rad3	&&&&&&&&\\\hline
DEAD-box	&=&&&&&&$\bullet$&\\\hline
RecQ	&&&&&&&&\\\hline
Ski2-like	&$\bullet$&&&&&&&\\\hline
RigI-like	&&&&&&&&\\\hline
DEAH-RHA	&&&&&&$\bullet$&&\\\hline
NS3-NPH-II	&&&&$\bullet$&$\bullet$&$\bullet$&&\\\hline
Swi2-Snf2	 &&&&&&&&\\\hline
\end{tabular}
\end{center}}
\end{table*}
